# Supplementary material for: Heterologous Prime-Boost Vaccination with Commercial FMD Vaccines Elicits a Broader Immune Response than Homologous Prime-Boost Vaccination in Pigs
Source: Vaccines (Basel). 2023 Feb 25;11(3):551. doi: 10.3390/vaccines11030551 (PMC10058820; doi:10.3390/vaccines11030551)
Supplement: Supplementary file 1 [file vaccines-11-00551-s001.zip]

Archive with 1 entries (1 files):
- vaccines-2192269-supplementary.pdf
